# Supplementary material for: Genome-Wide Identification and Characterization of the Medium-Chain Dehydrogenase/Reductase Superfamily of Trichosporon asahii and Its Involvement in the Regulation of Fluconazole Resistance
Source: J Fungi (Basel). 2024 Feb 1;10(2):123. doi: 10.3390/jof10020123 (PMC10889790; doi:10.3390/jof10020123)
Supplement: Supplementary file 1 [file jof-10-00123-s001.zip]

Archive with 1 entries (1 files):
- jof-2834103-supplementary.pdf
